# Supplementary material for: Anti-Inflammatory and Antioxidant Effects of (6S,9R)-Vomifoliol from Gaultheria procumbens L.: In Vitro and Ex Vivo Study in Human Immune Cell Models
Source: Int J Mol Sci. 2025 Feb 13;26(4):1571. doi: 10.3390/ijms26041571 (PMC11855001; doi:10.3390/ijms26041571)
Supplement: Supplementary file 1 [file ijms-26-01571-s001.zip]

Archive with 1 entries (1 files):
- ijms-3428067-supplementary.pdf
